# Supplementary material for: Lactic Acidosis Triggers Starvation Response with Paradoxical Induction of TXNIP through MondoA
Source: PLoS Genet. 2010 Sep 2;6(9):e1001093. doi: 10.1371/journal.pgen.1001093 (PMC2937306; doi:10.1371/journal.pgen.1001093)
Supplement: Dataset S1 — Statistical code and other supporting material contains data, code, and information on the statistical analysis of in vitro expression data to generate signatures, as well as of in vivo projection of signatures into the sets of human breast cancer data. Analysis uses the BFRM software previously described and used in multiple related studies [115] and freely available, with tutorial examples. Supplementary material contains a readme describing the setup and running of the analyses. (0.03 MB ZIP) [file pgen.1001093.s001.zip]

Archive with 30 entries (26 files):
- stats-code_supplement/
- stats-code_supplement/bfrm/
- stats-code_supplement/bfrm/hmecparameters.txt
- stats-code_supplement/bfrm/mcf7parameters.txt
- stats-code_supplement/data/
- stats-code_supplement/hmecVSmcf7Miller.m
- stats-code_supplement/lasigs.m
- stats-code_supplement/millerprojections.m
- stats-code_supplement/millersigfigs.m
- stats-code_supplement/pawitanprojections.m
- stats-code_supplement/pawitansigfigs.m
- stats-code_supplement/README.txt
- stats-code_supplement/signatureextraction.m
- stats-code_supplement/sotiriouprojections.m
- stats-code_supplement/sotiriousigfigs.m
- stats-code_supplement/utils/
- stats-code_supplement/utils/._centerRows.m
- stats-code_supplement/utils/._findHousekeepers.m
- stats-code_supplement/utils/._getArtifactControlFactors.m
- stats-code_supplement/utils/._writeWordlist.m
- stats-code_supplement/utils/centerRows.m
- stats-code_supplement/utils/findHousekeepers.m
- stats-code_supplement/utils/findTopGenes.m
- stats-code_supplement/utils/getArtifactControlFactors.m
- stats-code_supplement/utils/kmplot.m
- stats-code_supplement/utils/kmplot2.m
- stats-code_supplement/utils/optimalthresh.m
- stats-code_supplement/utils/writeWordlist.m
- stats-code_supplement/wangprojections.m
- stats-code_supplement/wangsigfigs.m
