# Supplementary material for: Lactic Acidosis Triggers Starvation Response with Paradoxical Induction of TXNIP through MondoA
Source: PLoS Genet. 2010 Sep 2;6(9):e1001093. doi: 10.1371/journal.pgen.1001093 (PMC2937306; doi:10.1371/journal.pgen.1001093)
Supplement: Dataset S1 — Statistical code and other supporting material contains data, code, and information on the statistical analysis of in vitro expression data to generate signatures, as well as of in vivo projection of signatures into the sets of human breast cancer data. Analysis uses the BFRM software previously described and used in multiple related studies [115] and freely available, with tutorial examples. Supplementary material contains a readme describing the setup and running of the analyses. (0.03 MB ZIP) [file pgen.1001093.s001.zip › stats-code_supplement/hmecVSmcf7Miller.m]

%%%%%%%%%%%%%%%%%%%%%%%%%%%%%%%%%%%%%%%%%%%%%%%%
% looking at intersections between signatures
%%%%%%%%%%%%%%%%%%%%%%%%%%%%%%%%%%%%%%%%%%%%%%%%

clear

thresh = .99;
ngenes = 1000;

% HMEC LA signature
cd c:\Users\dan\Work\LASigs\labfrm\
hmecX = load('X.txt');
hmecmA = load('mA.txt');
hmecmPostPib = load('mPostPib.txt');
hmecmPsi = load('mPsi.txt');
hmecpids = readWordlist('pids.txt');
hmecmF = load('mF.txt');
hmeccorrX = hmecX - hmecmPostPib(:,[1,5:7]).*hmecmA(:,[1,5:7])*hmecmF([1,5:7],:);
clear hmecX;
hmeccorrX(:,[1:3 7:12]) = [];
hmecmPostPib(:,[1,5:7]) = [];
hmecmA(:,[1,5:7]) = [];
hmecmA(:,2:3) = [];
hmecmPostPib(:,2:3) = [];
clear hmecmF;

% reduce to top 100, 500, genes
tg = findTopGenes(hmecmA,hmecmPostPib,thresh,ngenes);
hmecsig = hmecmA(tg,:).*hmecmPostPib(tg,:)./hmecmPsi(tg)';
hmecpids = hmecpids(tg);

% :,1 = la

%MCF7 LA signatures
cd c:\Users\dan\Work\LASigs\neubfrm\
mcf7X = load('X.txt');
mcf7mA = load('mA.txt');
mcf7mPostPib = load('mPostPib.txt');
mcf7pids = readWordlist('pids.txt');
mcf7mPsi = load('mPsi.txt');
mcf7mF = load('mF.txt');
mcf7corrX = mcf7X - mcf7mPostPib(:,[1:4,13:16,18:20]).*mcf7mA(:,[1:4,13:16,18:20])*mcf7mF([1:4,13:16,18:20],:);
clear mcf7X;
mcf7corrX(:,[1:12 25:48]) = [];
mcf7mPostPib(:,[1:4,13:16,18:20]) = [];
mcf7mA(:,[1:4,13:16,18:20]) = [];
mcf7mPostPib(:,5:8) = [];
mcf7mA(:,5:8) = [];
clear mcf7mF;
% 1 = la1hr, 2 = la4hr, 3 = la12hr, 4= la24hr, 5 = la4hrb

tg = findTopGenes(mcf7mA(:,1),mcf7mPostPib(:,1),thresh,ngenes);
mcf71sig = mcf7mA(tg,1).*mcf7mPostPib(tg,1)./mcf7mPsi(tg)';
mcf71pids = mcf7pids(tg);

tg = findTopGenes(mcf7mA(:,2),mcf7mPostPib(:,2),thresh,ngenes);
mcf74sig = mcf7mA(tg,2).*mcf7mPostPib(tg,2)./mcf7mPsi(tg)';
mcf74pids = mcf7pids(tg);

tg = findTopGenes(mcf7mA(:,3),mcf7mPostPib(:,3),thresh,ngenes);
mcf712sig = mcf7mA(tg,3).*mcf7mPostPib(tg,3)./mcf7mPsi(tg)';
mcf712pids = mcf7pids(tg);

tg = findTopGenes(mcf7mA(:,4),mcf7mPostPib(:,4),thresh,ngenes);
mcf724sig = mcf7mA(tg,4).*mcf7mPostPib(tg,4)./mcf7mPsi(tg)';
mcf724pids = mcf7pids(tg);

cd ..

% Miller Data
load C:\Users\dan\Work\Datasets\Miller05\master2008\Miller.mat;
millerX = X;clear X;
millerpids = probes; clear probes;

% line up probes
[sorthmecpids, sorthmeci] = sort(hmecpids);
[sortmcf71pids,sortmcf71i] = sort(mcf71pids);
[sortmcf74pids,sortmcf74i] = sort(mcf74pids);
[sortmcf712pids,sortmcf712i] = sort(mcf712pids);
[sortmcf724pids,sortmcf724i] = sort(mcf724pids);
[sortmillpids, sortmilli] = sort(millerpids);

hmecind = sorthmeci(ismember(sorthmecpids,sortmillpids));
millhmecind = sortmilli(ismember(sortmillpids,sorthmecpids));

mcf71ind = sortmcf71i(ismember(sortmcf71pids,sortmillpids));
millmcf71ind = sortmilli(ismember(sortmillpids,sortmcf71pids));

mcf74ind = sortmcf74i(ismember(sortmcf74pids,sortmillpids));
millmcf74ind = sortmilli(ismember(sortmillpids,sortmcf74pids));

mcf712ind = sortmcf712i(ismember(sortmcf712pids,sortmillpids));
millmcf712ind = sortmilli(ismember(sortmillpids,sortmcf712pids));

mcf724ind = sortmcf724i(ismember(sortmcf724pids,sortmillpids));
millmcf724ind = sortmilli(ismember(sortmillpids,sortmcf724pids));

% evaluate the 5 LA signatures in Miller
hmecLA = millerX(millhmecind,:)'*hmecsig(hmecind);
mcf71LA = millerX(millmcf71ind,:)'*mcf71sig(mcf71ind);
mcf74LA = millerX(millmcf74ind,:)'*mcf74sig(mcf74ind);
mcf712LA = millerX(millmcf712ind,:)'*mcf712sig(mcf712ind);
mcf724LA = millerX(millmcf724ind,:)'*mcf724sig(mcf724ind);

% our genes
txnip1 = cellstr('201008_s_at');
txnip2 = cellstr('201009_s_at');
txnip3 = cellstr('201010_s_at');
arrdc4 = cellstr('225283_at');

t1 = find(ismember(millerpids,txnip1));
t2 = find(ismember(millerpids,txnip2));
t3 = find(ismember(millerpids,txnip3));
a1 = find(ismember(millerpids,arrdc4));

t1mill = millerX(t1,:);
t2mill = millerX(t2,:);
t3mill = millerX(t3,:);
a1mill = millerX(a1,:);

% compare MCF7 LA signatures to HMEC LA signature

figure;
subplot(1,4,1);
plot(mcf71LA,hmecLA,'k.');xlabel('mcf7 1hr');ylabel('hmec24hr');
[co cop] = corr(mcf71LA,hmecLA);
if cop<.01,
    title(['\rho = ' num2str(co,3) '*']);
end

subplot(1,4,2);
plot(mcf74LA,hmecLA,'k.'); xlabel('mcf7 4hr');
[co cop] = corr(mcf74LA,hmecLA);
if cop<.01,
    title(['\rho = ' num2str(co,3) '*']);
end

subplot(1,4,3);
plot(mcf712LA,hmecLA,'k.');xlabel('mcf7 12hr');
[co cop] = corr(mcf712LA,hmecLA);
if cop<.01,
    title(['\rho = ' num2str(co,3) '*']);
end

subplot(1,4,4);
plot(mcf724LA,hmecLA,'k.');xlabel('mcf7 24hr');
[co cop] = corr(mcf724LA,hmecLA);
if cop<.01,
    title(['\rho = ' num2str(co,3) '*']);
end

% how many common genes for the mcf7 12 and hmec 24
length(intersect(hmecpids(hmecind),mcf712pids(mcf712ind)))


%compare MCF7 LA signatures to TXNIP and ARRDC4
figure;
subplot(4,4,1);plot(t1mill,mcf71LA,'k.');ylabel('mcf7 1hr');
[co cop] = corr(t1mill',mcf71LA);
if cop<.05,
    title(['\rho = ' num2str(co,3) '*']);
end

subplot(4,4,2);plot(t2mill,mcf71LA,'k.');
[co cop] = corr(t2mill',mcf71LA);
if cop<.05,
    title(['\rho = ' num2str(co,3) '*']);
end

subplot(4,4,3);plot(t3mill,mcf71LA,'k.');
[co cop] = corr(t3mill',mcf71LA);
if cop<.05,
    title(['\rho = ' num2str(co,3) '*']);
end

subplot(4,4,4);plot(a1mill,mcf71LA,'k.');
[co cop] = corr(a1mill',mcf71LA);
if cop<.05,
    title(['\rho = ' num2str(co,3) '*']);
end

subplot(4,4,5);plot(t1mill,mcf74LA,'k.');ylabel('mcf7 4hr');
[co cop] = corr(t1mill',mcf74LA);
if cop<.05,
    title(['\rho = ' num2str(co,3) '*']);
end

subplot(4,4,6);plot(t2mill,mcf74LA,'k.');
[co cop] = corr(t2mill',mcf74LA);
if cop<.05,
    title(['\rho = ' num2str(co,3) '*']);
end

subplot(4,4,7);plot(t3mill,mcf74LA,'k.');
[co cop] = corr(t3mill',mcf74LA);
if cop<.05,
    title(['\rho = ' num2str(co,3) '*']);
end

subplot(4,4,8);plot(a1mill,mcf74LA,'k.');
[co cop] = corr(a1mill',mcf74LA);
if cop<.05,
    title(['\rho = ' num2str(co,3) '*']);
end

subplot(4,4,9);plot(t1mill,mcf712LA,'k.');ylabel('mcf7 12hr');
[co cop] = corr(t1mill',mcf712LA);
if cop<.05,
    title(['\rho = ' num2str(co,3) '*']);
end

subplot(4,4,10);plot(t2mill,mcf712LA,'k.');
[co cop] = corr(t2mill',mcf712LA);
if cop<.05,
    title(['\rho = ' num2str(co,3) '*']);
end

subplot(4,4,11);plot(t3mill,mcf712LA,'k.');
[co cop] = corr(t3mill',mcf712LA);
if cop<.05,
    title(['\rho = ' num2str(co,3) '*']);
end

subplot(4,4,12);plot(a1mill,mcf712LA,'k.');
[co cop] = corr(a1mill',mcf712LA);
if cop<.05,
    title(['\rho = ' num2str(co,3) '*']);
end

subplot(4,4,13);plot(t1mill,mcf724LA,'k.');ylabel('mcf7 24hr');xlabel('201008\_s\_at');
[co cop] = corr(t1mill',mcf724LA);
if cop<.05,
    title(['\rho = ' num2str(co,3) '*']);
end

subplot(4,4,14);plot(t2mill,mcf724LA,'k.');xlabel('201009\_s\_at');;
[co cop] = corr(t2mill',mcf724LA);
if cop<.05,
    title(['\rho = ' num2str(co,3) '*']);
end

subplot(4,4,15);plot(t3mill,mcf724LA,'k.');xlabel('201010\_s\_at');
[co cop] = corr(t3mill',mcf724LA);
if cop<.05,
    title(['\rho = ' num2str(co,3) '*']);
end

subplot(4,4,16);plot(a1mill,mcf724LA,'k.');xlabel('225283\_at');
[co cop] = corr(a1mill',mcf724LA);
if cop<.05,
    title(['\rho = ' num2str(co,3) '*']);
end
