# Supplementary material for: Lactic Acidosis Triggers Starvation Response with Paradoxical Induction of TXNIP through MondoA
Source: PLoS Genet. 2010 Sep 2;6(9):e1001093. doi: 10.1371/journal.pgen.1001093 (PMC2937306; doi:10.1371/journal.pgen.1001093)
Supplement: Dataset S1 — Statistical code and other supporting material contains data, code, and information on the statistical analysis of in vitro expression data to generate signatures, as well as of in vivo projection of signatures into the sets of human breast cancer data. Analysis uses the BFRM software previously described and used in multiple related studies [115] and freely available, with tutorial examples. Supplementary material contains a readme describing the setup and running of the analyses. (0.03 MB ZIP) [file pgen.1001093.s001.zip › stats-code_supplement/lasigs.m]

%%%%%%%%%%%%%%%%%%%%%%%%%%%%%%%%%%%%%%%%%%%%%%%%%%%%%%%%%%%%%%
% Generating the HMEC and MCF7 LA/A/Neutralization signatures
%%%%%%%%%%%%%%%%%%%%%%%%%%%%%%%%%%%%%%%%%%%%%%%%%%%%%%%%%%%%%%

clear;
addpath utils;

% the HMEC Lactic Acidosis Data
load C:\Users\dan\Work\datasets\Acid'osis Signatures'\HMEC\lacticacidosis.mat;
[p,n] = size(X);

% or the MCF7 LA/Neutralization Data
load C:\Users\dan\Work\datasets\Acido'sis Signatures'\MCF7\neutralization.mat
[p,n] = size(X);

% throw away those 2000 series probes
pidschar = char(pids);
y = find(all(pidschar(:,1:4)==repmat('2000',p,1),2));
X(y,:) = [];
pids(y) = [];
[p,n] = size(X);
clear pidschar y;

% calculate the artifact control factors with the AFFX series probes
acfactors = getArtifactControlFactors(X,pids,3);
hkpids = findHousekeepers(pids);
X(hkpids,:)=[];
pids(hkpids)=[];
[p,n] = size(X);
clear hkpids;

% the design matrix for the LA experiments
H = zeros(n,7);
H(:,1) = 1; % intercept
H(4:6,2) = 1; % LA signature
H(7:9,3) = 1; % Hypoxia signature
H(10:12,4) = 1; % LA+Hypoxia signature 
H(:,5:7) = acfactors;

% the design matrix for the MCF7 experiments
H = zeros(n,20);
H(1:3,1) = 1;     % 1hr neu control
H(4:6,2) = 1;   % 4hr neu control
H(7:9,3) = 1;   % 12hr neu control
H(10:12,4) = 1; % 24hr neu control
H(13:15,[1,5]) = 1; % neu->LA 1hr
H(16:18,[2,6]) = 1; % neu->LA 4hr
H(19:21,[3,7]) = 1; % neu->LA 12hr
H(22:24,[4,8]) = 1; % neu->LA 24hr
H(25:27,[13,9]) = 1; % LA->neu 1hr
H(28:30,[14,10]) = 1; % LA->neu 4hr
H(31:33,[15,11]) = 1; % LA->neu 12hr
H(34:36,[16,12]) = 1; % LA->neu 24hr 
H(37:39,13) = 1; %1hr LA control
H(40:42,14) = 1; %4hr LA control
H(43:45,15) = 1; %12hr LA control
H(46:48,16) = 1; %24hr LA control
H(49:51,[2,17]) = 1; % 4hr neu->pH 5.5
H(:,18:20) = acfactors;

!mkdir labfrm
cd labfrm
% or
!mkdir neubfrm
cd neubfrm

save X.txt X -ASCII -TABS
save H.txt H -ASCII -TABS
writeWordlist(char(pids),'pids.txt');
cd ..
