# Supplementary material for: Lactic Acidosis Triggers Starvation Response with Paradoxical Induction of TXNIP through MondoA
Source: PLoS Genet. 2010 Sep 2;6(9):e1001093. doi: 10.1371/journal.pgen.1001093 (PMC2937306; doi:10.1371/journal.pgen.1001093)
Supplement: Dataset S1 — Statistical code and other supporting material contains data, code, and information on the statistical analysis of in vitro expression data to generate signatures, as well as of in vivo projection of signatures into the sets of human breast cancer data. Analysis uses the BFRM software previously described and used in multiple related studies [115] and freely available, with tutorial examples. Supplementary material contains a readme describing the setup and running of the analyses. (0.03 MB ZIP) [file pgen.1001093.s001.zip › stats-code_supplement/millersigfigs.m]

%%%%%%%%%%%%%%%%%%%%%%%%%%%%%%%%%%%%%%%%%%%%%%%%%%
% figures for comparing HMEC and MCF7 signatures %
%%%%%%%%%%%%%%%%%%%%%%%%%%%%%%%%%%%%%%%%%%%%%%%%%%

clear

cd C:\Users\dan\Work\LASigs\
load C:\Users\dan\work\Datasets\Miller05\master2008\miller.mat;

% cd ~/Work/Projects/FactorAnalysis/LASigs/
% load ~/Work/Projects/FactorAnalysis/Data/Miller2008/master/Miller.mat;

txnip1 = cellstr('201008_s_at');
txnip2 = cellstr('201009_s_at');
txnip3 = cellstr('201010_s_at');
t1 = find(ismember(probes,txnip1));
t2 = find(ismember(probes,txnip2));
t3 = find(ismember(probes,txnip3));
arrdc4 = cellstr('225283_at');
a1 = find(ismember(probes,arrdc4));

signames={'mcf7la1hr','mcf7la4hr','mcf7la12hr','mcf7la24hr','hmecla24hr','201008\_s\_at','201009\_s\_at','201010\_s\_at','225283\_at'};
sigscores=load('miller/lascores.txt');
sigscores = [sigscores;X([t1,t2,t3,a1],:)];

% Fig 1: Correlations between HMEC and MCF7 signature scores across Miller
figure;
set(gcf,'Position',[2,2,10,4]);
for i=1:4,
    subplot(1,4,i)
    plot(sigscores(i,:),sigscores(5,:),'k.');
    xlim([min(sigscores(i,:)) max(sigscores(i,:))]);
    ylim([min(sigscores(5,:)) max(sigscores(5,:))]);
    xlabel(signames(i));
    if(i==1)
        ylabel(signames(5));
    end
    [blah,blahp]= corr(sigscores(i,:)',sigscores(5,:)');
    title(['\rho = ', num2str(blah,3), ' (p = ', num2str(blahp,3), ')'])
end
set(gcf,'PaperUnits','inches');
set(gcf,'PaperPosition',[0,0,8,2]);
set(gcf,'PaperSize',[8,2]);
print -dpng -r300 figs/miller_hmec_mcf7.png
print -deps -r300 figs/miller_hmec_mcf7.eps


% Fig 2: comparisons with txnip and ARRDC4
myfnames = {'mcf71','mcf74','mcf712', 'mcf724', 'hmec24', 'txnip1', 'txnip2', 'txnip3', 'arrdc4'};
for(i=1:5)
    clf;
    set(gcf,'Position',[2,2,10,4]);
    subplot(1,4,1)
    plot(sigscores(i,:),X(t1,:),'k.');
    xlim([min(sigscores(i,:)) max(sigscores(i,:))]);
    ylim([min(X(t1,:)) max(X(t1,:))]);
    xlabel(signames(i));
    ylabel('201008\_s\_at');
    [blah,blahp]= corr(sigscores(i,:)',X(t1,:)');
    title(['\rho = ', num2str(blah,3), ' (p = ', num2str(blahp,3), ')'])
    
    subplot(1,4,2)
    plot(sigscores(i,:),X(t2,:),'k.');
    xlim([min(sigscores(i,:)) max(sigscores(i,:))]);
    ylim([min(X(t2,:)) max(X(t2,:))]);
    xlabel(signames(i));
    ylabel('201009\_s\_at');
    [blah,blahp]= corr(sigscores(i,:)',X(t2,:)');
    title(['\rho = ', num2str(blah,3), ' (p = ', num2str(blahp,3), ')'])
    
    subplot(1,4,3);
    plot(sigscores(i,:),X(t3,:),'k.');
    xlim([min(sigscores(i,:)) max(sigscores(i,:))]);
    ylim([min(X(t3,:)) max(X(t3,:))]);
    xlabel(signames(i));
    ylabel('201010\_s\_at');
    [blah,blahp]= corr(sigscores(i,:)',X(t3,:)');
    title(['\rho = ', num2str(blah,3), ' (p = ', num2str(blahp,3), ')'])
    
    subplot(1,4,4);
    plot(sigscores(i,:),X(a1,:),'k.');
    xlim([min(sigscores(i,:)) max(sigscores(i,:))]);
    ylim([min(X(a1,:)) max(X(a1,:))]);
    xlabel(signames(i));
    ylabel('225283\_at');
    [blah,blahp]= corr(sigscores(i,:)',X(a1,:)');
    title(['\rho = ', num2str(blah,3), ' (p = ', num2str(blahp,3), ')'])

    fname = ['figs/miller_txnip_' char(myfnames(i))  ];
    set(gcf,'PaperUnits','inches');
    set(gcf,'PaperPosition',[0,0,9,2]);
    set(gcf,'PaperSize',[9,2]);
    print(gcf,'-dpng','-r300', fname);
    print(gcf,'-deps','-r300', fname);
    
end;

% Fig 3: Survival stratifications based on each signature
response=clinical.time;
usable=(clinical.death~=-1 & clinical.time>0)+0;
observed=(clinical.death==1)+0;
response(clinical.time<=0) = 1000;

signif = zeros(9,1);
for(i=1:9)
    [b,logL,H,st] = coxphfit(sigscores(i,usable==1),response(usable==1),'censoring',1-observed(usable==1));
    signif(i) = st.p;
end;

% determine the optimal stratification threshold for each figure
thresh = zeros(9,1);
optimalthresh;
for(i=1:9)
    thresh(i) = quantile(sigscores(i,:),bestq(i)/100);
 end;

% KM curves
figure;
for(i=1:9)
    if(signif(i)<0.05)
        clf;
        signum=i;
        sigthresh = thresh(signum);
        group1 = sigscores(signum,:)'<=sigthresh & usable==1;
        group2 = sigscores(signum,:)'>sigthresh & usable==1;
        
        kmplot2([response(group1) 1-observed(group1)],[response(group2) 1-observed(group2)],0,bestq(i),0);
        title([char(signames(signum)) ' (p=' num2str(signif(signum),3) ')'])
        xlim([0,10]);
        ylim([0,1.01]);
        ylabel('Estimated survival')
    
        fname = ['figs/miller_km_' char(myfnames(i)) ];
        set(gcf,'PaperUnits','inches');
        set(gcf,'PaperPosition',[0,0,3,3]);
        set(gcf,'PaperSize',[3,3]);
        print(gcf,'-dpng','-r300', fname);
        print(gcf,'-deps','-r300', fname);
    
        
    end
end
