# Supplementary material for: Lactic Acidosis Triggers Starvation Response with Paradoxical Induction of TXNIP through MondoA
Source: PLoS Genet. 2010 Sep 2;6(9):e1001093. doi: 10.1371/journal.pgen.1001093 (PMC2937306; doi:10.1371/journal.pgen.1001093)
Supplement: Dataset S1 — Statistical code and other supporting material contains data, code, and information on the statistical analysis of in vitro expression data to generate signatures, as well as of in vivo projection of signatures into the sets of human breast cancer data. Analysis uses the BFRM software previously described and used in multiple related studies [115] and freely available, with tutorial examples. Supplementary material contains a readme describing the setup and running of the analyses. (0.03 MB ZIP) [file pgen.1001093.s001.zip › stats-code_supplement/README.txt]

1.  lasigs.m contains the code to set up the design matrix for the sparse multivariate regression.  The X.txt and H.txt files generated by this script are used as inputs to BFRM.  BFRM control files are in the bfrm subdirectory.

2.  hmecVSmcf7Miller.m contains the code to compare the projected signature scores using the Miller data set.  The script compares the HMEC and MCF7 signature scores, as well as the MCF7 scores and the txnip and arrdc4 expression levels.  

3.  The remaining scripts contain the code for evaluating the signature scores and performing the survival analyses using the Miller, Wang, Sotiriou, and Pawitan data.  
