# Supplementary material for: Lactic Acidosis Triggers Starvation Response with Paradoxical Induction of TXNIP through MondoA
Source: PLoS Genet. 2010 Sep 2;6(9):e1001093. doi: 10.1371/journal.pgen.1001093 (PMC2937306; doi:10.1371/journal.pgen.1001093)
Supplement: Dataset S1 — Statistical code and other supporting material contains data, code, and information on the statistical analysis of in vitro expression data to generate signatures, as well as of in vivo projection of signatures into the sets of human breast cancer data. Analysis uses the BFRM software previously described and used in multiple related studies [115] and freely available, with tutorial examples. Supplementary material contains a readme describing the setup and running of the analyses. (0.03 MB ZIP) [file pgen.1001093.s001.zip › stats-code_supplement/signatureextraction.m]

%%%%%%%%%%%%%%%%%%%%%%%%%%%%%%%%%%%%%%%%%%%%%%%%%%%%%%%%%
% extracting relevant signatures from the bfrm analyses %
%%%%%%%%%%%%%%%%%%%%%%%%%%%%%%%%%%%%%%%%%%%%%%%%%%%%%%%%%

addpath C:\Users\dan\Work\LASigs\ C:\Users\dan\Work\MatlabUtils\

%%%%%%%%%%%%%%%%%%%%%%%%%%%%%%%%%%%%%%%%%%%%%%%%%%%%%%%%%%%%%%%%%%%%%%%%
% the HMEC la/hypoxia signatures
clear;
cd C:\Users\dan\Work\LASigs\labfrm\;
load mA.txt;load mPostPib.txt;load mF.txt;load mPsi.txt,load X.txt;
pids = readWordlist('pids.txt');
%ctlsig = mA(:,1)./mPsi';
lasig = mPostPib(:,2).*mA(:,2)./mPsi';
hypsig = mPostPib(:,3).*mA(:,3)./mPsi';
lahypsig = mPostPib(:,4).*mA(:,4)./mPsi';
%save ctlsig.txt ctlsig -ASCII -TABS;
save lasig.txt lasig -ASCII -TABS;
save hypsig.txt hypsig -ASCII -TABS;
save lahypsig.txt lahypsig -ASCII -TABS;

corrX = X - mPostPib(:,[1,5:7]).*mA(:,[1,5:7])*mF([1,5:7],:);

%how they used to look using all genes
figure;
subplot(1,3,1);scatter(1:12,lasig'*corrX);xlabel('sample');ylabel('LA');
subplot(1,3,2);scatter(1:12,hypsig'*corrX);xlabel('sample');ylabel('HYP');
subplot(1,3,3);scatter(1:12,lahypsig'*corrX);xlabel('sample');ylabel('LA+HYP');

% how they look now using all genes
B = mPostPib(:,2:4).*mA(:,2:4);
[p,k] = size(B);
Hhat = ((B'./repmat(mPsi,k,1))*B)^-1*B'./repmat(mPsi,k,1)*corrX;
figure;
subplot(1,3,1);scatter(1:12,Hhat(1,:));xlabel('sample');ylabel('LA');
subplot(1,3,2);scatter(1:12,Hhat(2,:));xlabel('sample');ylabel('HYP');
subplot(1,3,3);scatter(1:12,Hhat(3,:));xlabel('sample');ylabel('LA+HYP');
%sweet!

newsig = ((B'./repmat(mPsi,k,1))*B)^-1*B'./repmat(mPsi,k,1);
save lahypSigMat.txt newsig -ASCII -TABS;

% reduced gene set
% set the number of genes per signature
maxgenes = 10;
thresh = .99;
topgenes = findTopGenes(mA(:,2:4),mPostPib(:,2:4),thresh,maxgenes);
Breduced = mPostPib(topgenes,2:4).*mA(topgenes,2:4);
[p,k] = size(Breduced);
Hhat = ((Breduced'./repmat(mPsi(topgenes),k,1))*Breduced)^-1*Breduced'./repmat(mPsi(topgenes),k,1)*corrX(topgenes,:);
figure;
subplot(1,3,1);scatter(1:12,Hhat(1,:));xlabel('sample');ylabel('LA');
subplot(1,3,2);scatter(1:12,Hhat(2,:));xlabel('sample');ylabel('HYP');
subplot(1,3,3);scatter(1:12,Hhat(3,:));xlabel('sample');ylabel('LA+HYP');

newsig = ((Breduced'./repmat(mPsi(topgenes),k,1))*Breduced)^-1*Breduced'./repmat(mPsi(topgenes),k,1);
save lahypSigMatReduced.txt newsig -ASCII -TABS;
writeWordlist(char(pids(topgenes)),'topgenepids.txt');

lagenes = findTopGenes(mA(:,2),mPostPib(:,2),thresh,maxgenes);
lasigreduced = (mA(lagenes,2).*mPostPib(lagenes,2))./mPsi(lagenes)';
save lasigreduced.txt lasigreduced -ASCII -TABS;
writeWordlist(char(pids(lagenes)),'toplapids.txt');

hypgenes = findTopGenes(mA(:,3),mPostPib(:,3),thresh,maxgenes);
hypsigreduced = mA(hypgenes,3).*mPostPib(hypgenes,3)./mPsi(hypgenes)';
save hypsigreduced.txt hypsigreduced -ASCII -TABS;
writeWordlist(char(pids(hypgenes)),'tophyppids.txt');

lahypgenes = findTopGenes(mA(:,4),mPostPib(:,4),thresh,maxgenes);
lahypsigreduced = mA(lahypgenes,4).*mPostPib(lahypgenes,4)./mPsi(lahypgenes)';
save lahypsigreduced.txt lahypsigreduced -ASCII -TABS;
writeWordlist(char(pids(lahypgenes)),'toplahyppids.txt');

pids(topgenes)
pids(lagenes)
pids(hypgenes)
pids(lahypgenes)
%%%%%%%%%%%%%%%%%%%%%%%%%%%%%%%%%%%%%%%%%%%%%%%%%%%%%%%%%%%%%%%%%%%%%%%%%%

%%%%%%%%%%%%%%%%%%%%%%%%%%%%%%%%%%%%%%%%%%%%%%%%%%%%%%%%%%%%%%%%%%%%%%%%%%
% the mcf7 signatures
clear
cd C:\Users\dan\Work\LASigs\neubfrm\;
load mA.txt;load mPostPib.txt;load mF.txt;load mPsi.txt;load X.txt;
pids = readWordlist('pids.txt');
lasig1hr = mA(:,5).*mPostPib(:,5)./mPsi';% + neuctl1hr;
lasig4hr = mA(:,6).*mPostPib(:,6)./mPsi';% + neuctl4hr;
lasig12hr = mA(:,7).*mPostPib(:,7)./mPsi';% + neuctl12hr;
lasig24hr = mA(:,8).*mPostPib(:,8)./mPsi';% + neuctl24hr;
neusig1hr = mA(:,9).*mPostPib(:,9)./mPsi'; %+ lactl1hr;
neusig4hr = mA(:,10).*mPostPib(:,10)./mPsi'; %+ lactl4hr;
neusig12hr = mA(:,11).*mPostPib(:,11)./mPsi'; %+ lactl12hr;
neusig24hr = mA(:,12).*mPostPib(:,12)./mPsi'; % + lactl24hr;
stronglasig4hr = mA(:,17).*mPostPib(:,17)./mPsi'; %+ neuctl4hr;
% neuctl1hr = mA(:,1).*mPostPib(:,1)./mPsi';
% neuctl4hr = mA(:,2).*mPostPib(:,2)./mPsi';
% neuctl12hr = mA(:,3).*mPostPib(:,3)./mPsi';
% neuctl24hr = mA(:,4).*mPostPib(:,4)./mPsi';
% lactl1hr = mA(:,13).*mPostPib(:,13)./mPsi';
% lactl4hr = mA(:,14).*mPostPib(:,14)./mPsi';
% lactl12hr = mA(:,15).*mPostPib(:,15)./mPsi';
% lactl24hr = mA(:,16).*mPostPib(:,16)./mPsi';
% save neuctl1hr.txt neuctl1hr -ASCII -TABS;
% save neuctl4hr.txt neuctl4hr -ASCII -TABS;
% save neuctl12hr.txt neuctl12hr -ASCII -TABS;
% save neuctl24hr.txt neuctl24hr -ASCII -TABS;
% save lactl1hr.txt lactl1hr -ASCII -TABS;
% save lactl4hr.txt lactl4hr -ASCII -TABS;
% save lactl12hr.txt lactl12hr -ASCII -TABS;
% save lactl24hr.txt lactl24hr -ASCII -TABS;
save lasig1hr.txt lasig1hr -ASCII -TABS;
save lasig4hr.txt lasig4hr -ASCII -TABS;
save lasig12hr.txt lasig12hr -ASCII -TABS;
save lasig24hr.txt lasig24hr -ASCII -TABS;
save neusig1hr.txt neusig1hr -ASCII -TABS;
save neusig4hr.txt neusig4hr -ASCII -TABS;
save neusig12hr.txt neusig12hr -ASCII -TABS;
save neusig24hr.txt neusig24hr -ASCII -TABS;
save stronglasig4hr.txt stronglasig4hr -ASCII -TABS;

corrX = X - mPostPib(:,[1:4,13:16,18:20]).*mA(:,[1:4,13:16,18:20])*mF([1:4,13:16,18:20],:);

% how they used to look using all genes
figure;
subplot(3,3,1);scatter(1:51,lasig1hr'*corrX);xlabel('sample'),ylabel('LA1hr');
subplot(3,3,2);scatter(1:51,lasig4hr'*corrX);xlabel('sample'),ylabel('LA4hr');
subplot(3,3,3);scatter(1:51,lasig12hr'*corrX);xlabel('sample'),ylabel('LA12hr');
subplot(3,3,4);scatter(1:51,lasig24hr'*corrX);xlabel('sample'),ylabel('LA24hr');
subplot(3,3,5);scatter(1:51,neusig1hr'*corrX);xlabel('sample'),ylabel('Neu1hr');
subplot(3,3,6);scatter(1:51,neusig4hr'*corrX);xlabel('sample'),ylabel('Neu4hr');
subplot(3,3,7);scatter(1:51,neusig12hr'*corrX);xlabel('sample'),ylabel('Neu12hr');
subplot(3,3,8);scatter(1:51,neusig24hr'*corrX);xlabel('sample'),ylabel('Neu24hr');
subplot(3,3,9);scatter(1:51,stronglasig4hr'*corrX);xlabel('sample'),ylabel('low pH 4hr');

B = mPostPib(:,[5:12,17]).*mA(:,[5:12,17]);
[p,k] = size(B);
Hhat = ((B'./repmat(mPsi,k,1))*B)^-1*B'./repmat(mPsi,k,1)*corrX;

% how they look now using all genes
figure;
subplot(3,3,1);scatter(1:51,Hhat(1,:));xlabel('sample'),ylabel('LA1hr');
subplot(3,3,2);scatter(1:51,Hhat(2,:));xlabel('sample'),ylabel('LA4hr');
subplot(3,3,3);scatter(1:51,Hhat(3,:));xlabel('sample'),ylabel('LA12hr');
subplot(3,3,4);scatter(1:51,Hhat(4,:));xlabel('sample'),ylabel('LA24hr');
subplot(3,3,5);scatter(1:51,Hhat(5,:));xlabel('sample'),ylabel('Neu1hr');
subplot(3,3,6);scatter(1:51,Hhat(6,:));xlabel('sample'),ylabel('Neu4hr');
subplot(3,3,7);scatter(1:51,Hhat(7,:));xlabel('sample'),ylabel('Neu12hr');
subplot(3,3,8);scatter(1:51,Hhat(8,:));xlabel('sample'),ylabel('Neu24hr');
subplot(3,3,9);scatter(1:51,Hhat(9,:));xlabel('sample'),ylabel('low pH 4hr');

newsig = ((B'./repmat(mPsi,k,1))*B)^-1*B'./repmat(mPsi,k,1);
save neuSigMat.txt newsig -ASCII -TABS;

% reduced gene set
maxgenes = 200;
thresh = .99;

topgenes = findTopGenes(mA(:,[5:12,17]),mPostPib(:,[5:12,17]),thresh,maxgenes);
Breduced = mPostPib(topgenes,[5:12,17]).*mA(topgenes,[5:12,17]);
[p,k] = size(Breduced);
Hhat = ((Breduced'./repmat(mPsi(topgenes),k,1))*Breduced)^-1*Breduced'./repmat(mPsi(topgenes),k,1)*corrX(topgenes,:);
figure;
subplot(3,3,1);scatter(1:51,Hhat(1,:));xlabel('sample'),ylabel('LA1hr');
subplot(3,3,2);scatter(1:51,Hhat(2,:));xlabel('sample'),ylabel('LA4hr');
subplot(3,3,3);scatter(1:51,Hhat(3,:));xlabel('sample'),ylabel('LA12hr');
subplot(3,3,4);scatter(1:51,Hhat(4,:));xlabel('sample'),ylabel('LA24hr');
subplot(3,3,5);scatter(1:51,Hhat(5,:));xlabel('sample'),ylabel('Neu1hr');
subplot(3,3,6);scatter(1:51,Hhat(6,:));xlabel('sample'),ylabel('Neu4hr');
subplot(3,3,7);scatter(1:51,Hhat(7,:));xlabel('sample'),ylabel('Neu12hr');
subplot(3,3,8);scatter(1:51,Hhat(8,:));xlabel('sample'),ylabel('Neu24hr');
subplot(3,3,9);scatter(1:51,Hhat(9,:));xlabel('sample'),ylabel('low pH 4hr');

newsig = ((Breduced'./repmat(mPsi(topgenes),k,1))*Breduced)^-1*Breduced'./repmat(mPsi(topgenes),k,1);
save neuSigMatReduced.txt newsig -ASCII -TABS;
writeWordlist(char(pids(topgenes)),'topgenepids.txt');

la1genes = findTopGenes(mA(:,5),mPostPib(:,5),thresh,maxgenes);
la1sigreduced = mA(la1genes,5).*mPostPib(la1genes,5)./mPsi(la1genes)';
save lasig1hrreduced.txt la1sigreduced -ASCII -TABS;
writeWordlist(char(pids(la1genes)),'topla1pids.txt');

la4genes = findTopGenes(mA(:,6),mPostPib(:,6),thresh,maxgenes);
la4sigreduced = mA(la4genes,6).*mPostPib(la4genes,6)./mPsi(la4genes)';
save lasig4hrreduced.txt la4sigreduced -ASCII -TABS;
writeWordlist(char(pids(la4genes)),'topla4pids.txt');

la12genes = findTopGenes(mA(:,7),mPostPib(:,7),thresh,maxgenes);
la12sigreduced = mA(la12genes,7).*mPostPib(la12genes,7)./mPsi(la12genes)';
save lasig12hrreduced.txt la12sigreduced -ASCII -TABS;
writeWordlist(char(pids(la12genes)),'topla12pids.txt');

la24genes = findTopGenes(mA(:,8),mPostPib(:,8),thresh,maxgenes);
la24sigreduced = mA(la24genes,8).*mPostPib(la24genes,8)./mPsi(la24genes)';
save lasig24hrreduced.txt la24sigreduced -ASCII -TABS;
writeWordlist(char(pids(la24genes)),'topla24pids.txt');

la4bgenes = findTopGenes(mA(:,17),mPostPib(:,17),thresh,maxgenes);
la4bsigreduced = mA(la4bgenes,17).*mPostPib(la4bgenes,17)./mPsi(la4bgenes)';
save stronglasig4hrreduced.txt la4sigreduced -ASCII -TABS;
writeWordlist(char(pids(la4genes)),'topla4bpids.txt');

neu1genes = findTopGenes(mA(:,9),mPostPib(:,9),thresh,maxgenes);
neu1sigreduced = mA(neu1genes,9).*mPostPib(neu1genes,9)./mPsi(neu1genes)';
save neusig1hrreduced foo -ASCII -TABS;
writeWordlist(char(pids(neu1genes)),'topneu1pids.txt');

neu4genes = findTopGenes(mA(:,10),mPostPib(:,10),thresh,maxgenes);
neu4sigreduced = mA(neu4genes,10).*mPostPib(neu4genes,10)./mPsi(neu4genes)';
save neusig4hrreduced foo -ASCII -TABS;
writeWordlist(char(pids(neu4genes)),'topneu4pids.txt');

neu12genes = findTopGenes(mA(:,11),mPostPib(:,11),thresh,maxgenes);
neu12sigreduced = mA(neu12genes,11).*mPostPib(neu12genes,11)./mPsi(neu12genes)';
save neusig12hrreduced foo -ASCII -TABS;
writeWordlist(char(pids(neu12genes)),'topneu12pids.txt');

neu24genes = findTopGenes(mA(:,12),mPostPib(:,12),thresh,maxgenes);
neu24sigreduced = mA(neu24genes,12).*mPostPib(neu24genes,12)./mPsi(neu24genes)';
save neusig24hrreduced foo -ASCII -TABS;
writeWordlist(char(pids(neu24genes)),'topneu24pids.txt');

pids(topgenes)
pids(la1genes)
pids(la4genes)
pids(la12genes)
pids(la24genes)
pids(la4bgenes)
pids(neu1genes)
pids(neu4genes)
pids(neu12genes)
pids(neu24genes)

figure;
subplot(3,3,1);scatter(1:51,la1sigreduced'*corrX(la1genes,:));xlabel('sample'),ylabel('LA1hr');
subplot(3,3,2);scatter(1:51,la4sigreduced'*corrX(la4genes,:));xlabel('sample'),ylabel('LA4hr');
subplot(3,3,3);scatter(1:51,la12sigreduced'*corrX(la12genes,:));xlabel('sample'),ylabel('LA12hr');
subplot(3,3,4);scatter(1:51,la24sigreduced'*corrX(la24genes,:));xlabel('sample'),ylabel('LA24hr');
subplot(3,3,5);scatter(1:51,neu1sigreduced'*corrX(neu1genes,:));xlabel('sample'),ylabel('Neu1hr');
subplot(3,3,6);scatter(1:51,neu4sigreduced'*corrX(neu4genes,:));xlabel('sample'),ylabel('Neu4hr');
subplot(3,3,7);scatter(1:51,neu12sigreduced'*corrX(neu12genes,:));xlabel('sample'),ylabel('Neu12hr');
subplot(3,3,8);scatter(1:51,neu24sigreduced'*corrX(neu24genes,:));xlabel('sample'),ylabel('Neu24hr');
subplot(3,3,9);scatter(1:51,la4bsigreduced'*corrX(la4bgenes,:));xlabel('sample'),ylabel('low pH 4hr');
%%%%%%%%%%%%%%%%%%%%%%%%%%%%%%%%%%%%%%%%%%%%%%%%%%%%%%%%%%%%%%%%%%%%%%%%%%


% the hcl/na-lac signatures
clear
cd C:\Users\dan\Work\LASigs\acidosisbfrm\;
load mA.txt;load mPostPib.txt;load mF.txt;load mPsi.txt,load X.txt;
ctlsig = mA(:,1)./mPsi';
nasig = mPostPib(:,2).*mA(:,2)./mPsi';
hclsig = mPostPib(:,3).*mA(:,3)./mPsi';
save ctlsig.txt ctlsig -ASCII -TABS;
save nalacsig.txt nasig -ASCII -TABS;
save hclsig.txt hclsig -ASCII -TABS;

corrX = X - mPostPib(:,[1,4:6]).*mA(:,[1,4:6])*mF([1,4:6],:);

%how they used to look
figure;
subplot(1,2,1);scatter(1:18,nasig'*corrX);xlabel('sample');ylabel('NALAC');
subplot(1,2,2);scatter(1:18,hclsig'*corrX);xlabel('sample');ylabel('HCL');


% how they look now
B = mPostPib(:,2:3).*mA(:,2:3);
[p,k] = size(B);
Hhat = ((B'./repmat(mPsi,k,1))*B)^-1*B'./repmat(mPsi,k,1)*corrX;
figure;
subplot(1,2,1);scatter(1:18,Hhat(1,:));xlabel('sample');ylabel('NALAC');
subplot(1,2,2);scatter(1:18,Hhat(2,:));xlabel('sample');ylabel('HCL');

%sweet!

newsig = ((B'./repmat(mPsi,k,1))*B)^-1*B'./repmat(mPsi,k,1);
save acidosisSigMat.txt newsig -ASCII -TABS;
