# Supplementary material for: Lactic Acidosis Triggers Starvation Response with Paradoxical Induction of TXNIP through MondoA
Source: PLoS Genet. 2010 Sep 2;6(9):e1001093. doi: 10.1371/journal.pgen.1001093 (PMC2937306; doi:10.1371/journal.pgen.1001093)
Supplement: Dataset S1 — Statistical code and other supporting material contains data, code, and information on the statistical analysis of in vitro expression data to generate signatures, as well as of in vivo projection of signatures into the sets of human breast cancer data. Analysis uses the BFRM software previously described and used in multiple related studies [115] and freely available, with tutorial examples. Supplementary material contains a readme describing the setup and running of the analyses. (0.03 MB ZIP) [file pgen.1001093.s001.zip › stats-code_supplement/utils/kmplot.m]

function [O1 O2 O3 O4 O5 O6]=kmplot(varargin)
% KMPLOT Plot the Kaplan-Meier estimation of the survival function
% Survival times are data that measure follow-up time from a defined
% starting point to the occurrence of a given event, for example the time
% from the beginning to the end of a remission period or the time from the
% diagnosis of a disease to death. Standard statistical techniques cannot
% usually be applied because the underlying distribution is rarely Normal
% and the data are often ‘censored’. A survival time is described as
% censored when there is a follow-up time but the event has not yet
% occurred or is not known to have occurred. For example, if remission time
% is being studied and the patient is still in remission at the end of the
% study, then that patient’s remission time would be censored. If a patient
% for some reason drops out of a study before the end of the study period,
% then that patient’s follow-up time would also be considered to be
% censored. The survival function S(t) is defined as the probability of
% surviving at least to time t. The graph of S(t) against t is called the
% survival curve. The Kaplan–Meier method can be used to estimate this
% curve from the observed survival times without the assumption of an
% underlying probability distribution.
%
% Syntax: 	kmplot(x,alpha)
%      
%     Inputs:
%           X (mandatory)- Nx2 data matrix:
%                          (X:,1) = survival time of the i-th subject
%                          (X:,2) = censored flag 
%                                   (0 if not censored; 1 if censored)
%           note that if X is a vector, all the flags of the second column
%           will be set to 0 (all data are not censored).
%           ALPHA (optional) - significance level (default 0.05) 
%     Outputs:
%           Kaplan-Meier plot
%
%      Example: (+ indicate that patient is censored)
%  
%                   ---------------------
%                   Patient     Survival
%                               time       
%                   ---------------------
%                      1        7    
%                      2        12   
%                      3        7+    
%                      4        12+  
%                      5        11+  
%                      6        8    
%                      7        9    
%                      8        6
%                      9        7+
%                     10        2    
%                   ----------------------
%    X=[7 0; 12 0; 7 1; 12 1; 11 1; 8 0; 9 0; 6 0; 7 1; 2 0];
%
%    Calling on Matlab the function: kmplot(X) the function will plot the
%    Kaplan-Meier estimation of the survival function
%
%           Created by Giuseppe Cardillo
%           giuseppe.cardillo-edta@poste.it
%
% To cite this file, this would be an appropriate format:
% Cardillo G. (2008). KMPLOT: Kaplan-Meier estimation of the survival
% function.
% http://www.mathworks.com/matlabcentral/fileexchange/22293

%Input Error handling
args=cell(varargin);
nu=numel(args);
if isempty(nu) 
    error('Warning: Data vectors are required')
elseif nu>3
    error('Warning: Max two input data are required')
end
default.values = {[],0.05,1};
default.values(1:nu) = args;
[x alpha flag] = deal(default.values{:});
if ~all(isfinite(x(:))) || ~all(isnumeric(x(:)))
    error('Warning: all X values must be numeric and finite')
end
if isvector(x) 
    x(:,2)=0;
else
    if ~isequal(size(x,2),2)
        error('KMPLOT requires Nx2 matrix data.');
    end
    if ~all(x(:,2)==0 | x(:,2)==1)
        error('Warning: all X(:,2) values must be 0 or 1')
    end
end
if nu>1
    if ~isscalar(alpha) || ~isnumeric(alpha) || ~isfinite(alpha) || isempty(alpha)
        error('Warning: it is required a numeric, finite and scalar ALPHA value.');
    end
    if alpha <= 0 || alpha >= 1 %check if alpha is between 0 and 1
        error('Warning: ALPHA must be comprised between 0 and 1.')
    end
end
clear args default nu
%string for LEGEND function
str1=[num2str((1-alpha)*100) '% confidence interval']; 

%sort data by survival time
x=sortrows(x,1);
%table of patients observed for each survival time
table1=[0 size(x,1) 1; tabulate(x(:,1))]; 
%if all observed time are integers remove not observed time added by
%TABULATE function
table1(table1(:,3)==0,:)=[];

%Table of censored data
table12=tabulate(x(x(:,2)==1));
cens1=zeros(1,size(table1,1));
if ~isempty(table12)
    % remove not observed time added by TABULATE function
    table12(table12(:,3)==0,:)=[]; 
    % setup the vector of the censored data
     cens1(ismember(table1(:,1),table12(:,1)))=table12(:,2);
else 
    %if there are not censored data...
    cens1=zeros(1,size(table1,1));
end

%In the third columns place how many subjects are still alive at the
%beginning of the i-th interval.
a1=[table1(1,2); -1.*table1(2:end,2)];
table1(:,3)=cumsum(a1); table1(2:end,3)=table1(1:end-1,3);
%number of deaths in the intervals (don't take in account the censored
%data)
table1(:,2)=table1(:,2)-cens1';
%finally, delete the first row that is now useless
table1(1,:)=[];

t1=[0;table1(:,1)]; %this is the x variable (time)
%this is the y variable (survival function)
T1=[1;cumprod(1-(table1(:,2)./table1(:,3)))]; 
if flag %if this function was not called by LOGRANK function
    %compute the standard error of the survival function
    SE=[0;T1(2:end).*sqrt(cumsum(table1(:,2)./(table1(:,3).* ...
        (table1(:,3)-table1(:,2)))))];
end

%censored data plotting
if ~isempty(table12) 
    %if there are censored data after max(t1), add a new cell into the t1,
    %T1 and SE arrays
    if table12(end,1)>=t1(end,1)
        t1(end+1,1)=table12(end,1)+1;
        T1(end+1,1)=T1(end,1);
        if flag %if this function was not called by LOGRANK function
            SE(end+1,1)=SE(end,1);
        end
    end
    %vectors preallocation
    xcg=zeros(1,sum(table12(:,2))); ycg=xcg; J=1;
    %for each censored data into the i-th time interval...
    for I=1:size(table12,1)
        %compute how many position into the array they must occupy
        JJ=J+table12(I,2)-1;
        %find the correct time interval in which censored data must be
        %placed
        A=find(t1<=table12(I,1),1,'last');
        B=find(t1>table12(I,1),1,'first');
        %equally divide this interval
        int=linspace(table12(I,1),t1(B,1),table12(I,2)+2);
        %put all in the vectors of the plotting variables
        xcg(J:JJ)=int(2:end-1);
        ycg(J:JJ)=T1(A);
        %update the counter
        J=JJ+1;
    end
else
    if ~flag %if this function was called by LOGRANK function
        xcg=[]; ycg=[];
    end
end

if flag %if this function was not called by LOGRANK function
    %compute the (1-alpha)*100% confidence interval curves
    cv=realsqrt(2)*erfcinv(alpha); %critical value
    %lower curve (remember that: the lower curve values can't be negative)
    lowc=max(0,T1-SE.*cv);
    %if the lower curve reaches the 0 earlier than survival function, trim the
    %data.
    if isequal(lowc(end-1:end),[0; 0])
        lowcend=find(lowc==0,1,'first');
    else
        lowcend=length(lowc);
    end
    %upper curve (remember that the upper curve values can't be >1)
    upc=min(1,T1+SE.*cv);
    %eventually, correct the data.
    if isequal(upc(end),1) 
        cupend=find(upc<1,1,'last');
        upc(cupend:end)=upc(cupend);
    end

    %compute the median survival time (if exist...)
    if isempty(T1(T1==0.5)) %if there is not a point where T=0.5...
        I=find(T1>0.5,1,'last'); %find the first point where T>0.5
        J=find(T1<0.5,1,'first'); %find the first point where T<0.5
        if isempty(J) %if all points are >0.5...
            mt=0; %...there is no median time
        else 
            %compute the median time by linear interpolation.
            p=polyfit([t1(I) t1(J)],[T1(I) T1(J)],1);
            mt=(0.5-p(2))/p(1);
            str2=['Median time ' num2str(mt)]; %string for LEGEND function
        end
    else
        mt=t1(T1==0.5);
        str2=['Median time ' num2str(mt)]; %string for LEGEND function
    end

    %plot all the data
    clf
    hold on
    S2=stairs(t1(1:lowcend),lowc(1:lowcend),'g--'); %lower confidence interval curve
    stairs(t1,upc,'g--'); %upper confidence interval curve
    S1=stairs(t1,T1,'b'); %Kaplan-Meier survival function
    if mt>0 %if exist a median time...
        S3=plot([0 mt mt],[0.5 0.5 0],'k:'); 
    end
    if ~isempty(table12) %if there are censored data...
        S4=plot(xcg,ycg,'r+');
    end
    hold off

    %set the axis properly
    xmax=max(t1)+1;
    axis([0 xmax 0 1.2]);
    axis square

    %add labels and legend
    title('Kaplan-Meier estimate of survival function')
    ylabel('Estimated survival function')
    xlabel('Time')
    if mt
        if isempty(S4)
            legend([S1 S2 S3],'Data',str1,str2)
        else
            legend([S1 S2 S3 S4],'Data',str1,str2,'Censored')
        end
    else
        if isempty(S4)
            legend([S1 S2],'Data',str1)
        else
            legend([S1 S2 S4],'Data',str1,'Censored')
        end
    end
else
    O1=table1;
    O2=table12;
    O3=t1;
    O4=T1;
    O5=xcg;
    O6=ycg;
end
