# Supplementary material for: Lactic Acidosis Triggers Starvation Response with Paradoxical Induction of TXNIP through MondoA
Source: PLoS Genet. 2010 Sep 2;6(9):e1001093. doi: 10.1371/journal.pgen.1001093 (PMC2937306; doi:10.1371/journal.pgen.1001093)
Supplement: Dataset S1 — Statistical code and other supporting material contains data, code, and information on the statistical analysis of in vitro expression data to generate signatures, as well as of in vivo projection of signatures into the sets of human breast cancer data. Analysis uses the BFRM software previously described and used in multiple related studies [115] and freely available, with tutorial examples. Supplementary material contains a readme describing the setup and running of the analyses. (0.03 MB ZIP) [file pgen.1001093.s001.zip › stats-code_supplement/utils/kmplot2.m]

function [O1 O2 O3 O4 O5 O6]=kmplot2(x,y,alpha,thresh,plotcensored)
% Syntax: 	kmplot(x,y,alpha)
%      
%     Inputs:
%           X,Y (mandatory)- Nx2 data matrix:
%                          (X:,1) = survival time of the i-th subject
%                          (X:,2) = censored flag 
%                                   (0 if not censored; 1 if censored)
%           note that if X is a vector, all the flags of the second column
%           will be set to 0 (all data are not censored).
%           ALPHA (mandatory) - significance level (default 0.05) 
%     Outputs:
%           Kaplan-Meier plot
%

%string for LEGEND function
str1=[num2str((1-alpha)*100) '% confidence interval']; 
flag=1;
for(groupno=1:2)
    if(groupno==2)
        x=y;
    end;
    %sort data by survival time
    x=sortrows(x,1);
    %table of patients observed for each survival time
    table1=[0 size(x,1) 1; tabulate(x(:,1))];
    %if all observed time are integers remove not observed time added by
    %TABULATE function
    table1(table1(:,3)==0,:)=[];

    %Table of censored data
    table12=tabulate(x(x(:,2)==1));
    cens1=zeros(1,size(table1,1));
    if ~isempty(table12)
        % remove not observed time added by TABULATE function
        table12(table12(:,3)==0,:)=[];
        % setup the vector of the censored data
        cens1(ismember(table1(:,1),table12(:,1)))=table12(:,2);
    else
        %if there are not censored data...
        cens1=zeros(1,size(table1,1));
    end

    %In the third columns place how many subjects are still alive at the
    %beginning of the i-th interval.
    a1=[table1(1,2); -1.*table1(2:end,2)];
    table1(:,3)=cumsum(a1); table1(2:end,3)=table1(1:end-1,3);
    %number of deaths in the intervals (don't take in account the censored
    %data)
    table1(:,2)=table1(:,2)-cens1';
    %finally, delete the first row that is now useless
    table1(1,:)=[];
    
    t1=[0;table1(:,1)]; %this is the x variable (time)
    %this is the y variable (survival function)
    T1=[1;cumprod(1-(table1(:,2)./table1(:,3)))];
    %compute the standard error of the survival function
    SE=[0;T1(2:end).*sqrt(cumsum(table1(:,2)./(table1(:,3).* ...
        (table1(:,3)-table1(:,2)))))];

    %censored data plotting
    if ~isempty(table12)
        %if there are censored data after max(t1), add a new cell into the t1,
        %T1 and SE arrays
        if table12(end,1)>=t1(end,1)
            t1(end+1,1)=table12(end,1)+1;
            T1(end+1,1)=T1(end,1);
            if flag %if this function was not called by LOGRANK function
                SE(end+1,1)=SE(end,1);
            end
        end
        %vectors preallocation
        xcg=zeros(1,sum(table12(:,2))); ycg=xcg; J=1;
        %for each censored data into the i-th time interval...
        for I=1:size(table12,1)
            %compute how many position into the array they must occupy
            JJ=J+table12(I,2)-1;
            %find the correct time interval in which censored data must be
            %placed
            A=find(t1<=table12(I,1),1,'last');
            B=find(t1>table12(I,1),1,'first');
            %equally divide this interval
            int=linspace(table12(I,1),t1(B,1),table12(I,2)+2);
            %put all in the vectors of the plotting variables
            xcg(J:JJ)=int(2:end-1);
            ycg(J:JJ)=T1(A);
            %update the counter
            J=JJ+1;
        end
    else
        if ~flag %if this function was called by LOGRANK function
            xcg=[]; ycg=[];
        end
    end

    %compute the (1-alpha)*100% confidence interval curves
    cv=realsqrt(2)*erfcinv(alpha); %critical value
    %lower curve (remember that: the lower curve values can't be negative)
    lowc=max(0,T1-SE.*cv);
    %if the lower curve reaches the 0 earlier than survival function, trim the
    %data.
    if isequal(lowc(end-1:end),[0; 0])
        lowcend=find(lowc==0,1,'first');
    else
        lowcend=length(lowc);
    end
    %upper curve (remember that the upper curve values can't be >1)
    upc=min(1,T1+SE.*cv);
    %eventually, correct the data.
    if isequal(upc(end),1)
        cupend=find(upc<1,1,'last');
        upc(cupend:end)=upc(cupend);
    end

    %compute the median survival time (if exist...)
    if isempty(T1(T1==0.5)) %if there is not a point where T=0.5...
        I=find(T1>0.5,1,'last'); %find the first point where T>0.5
        J=find(T1<0.5,1,'first'); %find the first point where T<0.5
        if isempty(J) %if all points are >0.5...
            mt=0; %...there is no median time
        else
            %compute the median time by linear interpolation.
            p=polyfit([t1(I) t1(J)],[T1(I) T1(J)],1);
            mt=(0.5-p(2))/p(1);
%            str2=['Median time ' num2str(mt)]; %string for LEGEND function
        end
    else
        mt=t1(T1==0.5);
 %       str2=['Median time ' num2str(mt)]; %string for LEGEND function
    end

    if(groupno==1)
        myt1=t1;
        mylowc=lowc;
        mylowcend=lowcend;
        myupc=upc;
        myT1=T1;
        mymt=mt;
        myxcg=xcg;
        myycg=ycg;
        mytable12=table12;
        clear t1 lowc lowcend upc T1 mt xcg ycg table12 cens1 table1 a1 SE JJ A B int J I cv cupend p;
    end;
end;

%plot all the data
%clf
hold on
if(alpha>0)
    S2=stairs(t1(1:lowcend),lowc(1:lowcend),'g--'); %lower confidence interval curve
    stairs(t1,upc,'g--'); %upper confidence interval curve
end
S1=stairs(t1,T1,'r'); %Kaplan-Meier survival function

if(alpha>0)
    myS2=stairs(myt1(1:mylowcend),mylowc(1:mylowcend),'b--');
    stairs(myt1,myupc,'b--');
end
myS1=stairs(myt1,myT1,'g');

% if mt>0 %if exist a median time...
%     S3=plot([0 mt mt],[0.5 0.5 0],'k:');
% end
if(plotcensored)
    if ~isempty(table12) %if there are censored data...
        S4=plot(xcg,ycg,'r+');
    end
end

% if mymt>0
%     myS3=plot([0 mymt mymt],[0.5 0.5 0],'k:');
% end

if(plotcensored)
    if ~isempty(mytable12)
        myS4=plot(myxcg,myycg,'r+');
    end
end

hold off

%set the axis properly
xmax=max([max(myt1) max(t1)])+1;
axis([0 xmax 0 1]);
axis square

%add labels and legend
title('Kaplan-Meier estimate of survival function')
ylabel('Estimated survival function')
xlabel('Time')

string1 = ['>',int2str(thresh),'%'];
string2 = ['<',int2str(thresh),'%'];
% if mt | mymt
%     if ~exist('S4')
%         legend([S1 myS1 S3],string1,string2,str2,'location','SouthWest')
%     else
%         legend([S1 myS1 S3 S4],string1,string2,str2,'Censored','location','SouthWest')
%     end
% else
    if ~exist('S4')
        legend([S1 myS1],string1,string2,'location','SouthWest')
    else
        legend([S1 myS1 S4],string1,string2,'Censored','location','SouthWest')
    end
%end
legend boxoff;
