# Supplementary material for: Lactic Acidosis Triggers Starvation Response with Paradoxical Induction of TXNIP through MondoA
Source: PLoS Genet. 2010 Sep 2;6(9):e1001093. doi: 10.1371/journal.pgen.1001093 (PMC2937306; doi:10.1371/journal.pgen.1001093)
Supplement: Table S1 — The pathway composition analyzed by GSEA in the MCF-7 exposed to lactic acidosis versus normal conditions for samples in all time points. (0.02 MB XLS) [file pgen.1001093.s012.xls]

## Sheet: TableS1_GSEA_LA_Control_Combine
Lactic Acidosis Enriched
NAME	GS<br> follow link to MSigDB	SIZE	ES	NES	NOM p-val	FDR q-val	FWER p-val
PENG_LEUCINE_UP	PENG_LEUCINE_UP	103	-0.40338	-2.80443	0	0	0
PENG_GLUCOSE_UP	PENG_GLUCOSE_UP	34	-0.651831	-2.18742	0	0	0
IDX_TSA_DN_CLUSTER1	IDX_TSA_DN_CLUSTER1	42	-0.471647	-2.16229	0	0	0
REOVIRUS_HEK293_DN	REOVIRUS_HEK293_DN	230	-0.321249	-2.11836	0	0	0
BLEO_HUMAN_LYMPH_HIGH_4HRS_UP	BLEO_HUMAN_LYMPH_HIGH_4HRS_UP	21	-0.54231	-2.08695	0	0	0
HDACI_COLON_CLUSTER9	HDACI_COLON_CLUSTER9	65	-0.49307	-2.05933	0	0	0
BRCA_PROGNOSIS_POS	BRCA_PROGNOSIS_POS	41	-0.444311	-2.0221	0	0.0122631	0.2
CANCERDRUGS_PROBCELL_UP	CANCERDRUGS_PROBCELL_UP	20	-0.493896	-1.98061	0	0.0116791	0.2
ZUCCHI_EPITHELIAL_DN	ZUCCHI_EPITHELIAL_DN	43	-0.496782	-1.85896	0	0.00766443	0.2
CHAUHAN_2ME2	CHAUHAN_2ME2	46	-0.409238	-1.85335	0	0.000355	0.2
TGFBETA_C2_UP	TGFBETA_C2_UP	18	-0.579262	-1.84268	0	0.00700748	0.2
H2O2_CSBRESCUED_UP	H2O2_CSBRESCUED_UP	56	-0.32543	-1.76581	0	0.00598199	0.2
ET743_HELA_UP	ET743_HELA_UP	56	-0.411652	-1.76185	0	0.00583956	0.2
MEF2DPATHWAY	MEF2DPATHWAY	20	-0.491256	-1.71319	0	0.00490523	0.2
METHOTREXATE_PROBCELL_UP	METHOTREXATE_PROBCELL_UP	18	-0.391054	-1.70918	0	0.00471657	0.2
ST_PHOSPHOINOSITIDE_3_KINASE_PATHWAY	ST_PHOSPHOINOSITIDE_3_KINASE_PATHWAY	35	-0.365088	-1.70908	0	0.00462758	0.2
GALACTOSE_METABOLISM	GALACTOSE_METABOLISM	23	-0.463464	-1.70174	0	0.000354	0.2
BCNU_GLIOMA_NOMGMT_48HRS_UP	BCNU_GLIOMA_NOMGMT_48HRS_UP	18	-0.557404	-1.68695	0	0.0084573	0.2
STRESSPATHWAY	STRESSPATHWAY	24	-0.480371	-1.68436	0	0.00831396	0.2
Control Enriched
REN_E2F1_TARGETS	REN_E2F1_TARGETS	38	0.631602	4.03754	0	0	0
PRMT5_KD_UP	PRMT5_KD_UP	183	0.377065	3.43593	0	0	0
DNA_REPLICATION_REACTOME	DNA_REPLICATION_REACTOME	44	0.662869	3.37021	0	0	0
RNA_TRANSCRIPTION_REACTOME	RNA_TRANSCRIPTION_REACTOME	37	0.482961	3.29924	0	0	0
BRCA_PROGNOSIS_NEG	BRCA_PROGNOSIS_NEG	95	0.458781	3.28763	0	0	0
GOLDRATH_CELLCYCLE	GOLDRATH_CELLCYCLE	28	0.484411	3.1482	0	0	0
DOX_RESIST_GASTRIC_UP	DOX_RESIST_GASTRIC_UP	44	0.519982	3.00938	0	0	0
ATRBRCAPATHWAY	ATRBRCAPATHWAY	21	0.688903	2.96774	0	0	0
HG_PROGERIA_DN	HG_PROGERIA_DN	25	0.53238	2.88201	0	0	0
SERUM_FIBROBLAST_CORE_UP	SERUM_FIBROBLAST_CORE_UP	202	0.4529	2.74893	0	0	0
MRNA_PROCESSING_REACTOME	MRNA_PROCESSING_REACTOME	108	0.427445	2.63047	0	0	0
ET743_SARCOMA_72HRS_DN	ET743_SARCOMA_72HRS_DN	222	0.371926	2.60127	0	0	0
TARTE_PLASMA_BLASTIC	TARTE_PLASMA_BLASTIC	307	0.390078	2.43712	0	0	0
HSA00100_BIOSYNTHESIS_OF_STEROIDS	HSA00100_BIOSYNTHESIS_OF_STEROIDS	24	0.66866	2.39072	0	0	0
VANTVEER_BREAST_OUTCOME_GOOD_VS_POOR_DN	VANTVEER_BREAST_OUTCOME_GOOD_VS_POOR_DN	64	0.42252	2.29584	0	0	0
MRNA_PROCESSING	MRNA_PROCESSING	42	0.557814	2.28549	0	0	0
LE_MYELIN_UP	LE_MYELIN_UP	89	0.391044	2.23052	0	0	0
CELL_CYCLE_CHECKPOINT	CELL_CYCLE_CHECKPOINT	24	0.442761	2.21253	0	0	0
UVC_LOW_ALL_DN	UVC_LOW_ALL_DN	58	0.436811	2.20544	0	0	0
CMV_HCMV_TIMECOURSE_16HRS_UP	CMV_HCMV_TIMECOURSE_16HRS_UP	57	0.558816	2.20466	0	0	0
